# Supplementary material for: Rapid Diagnostic Tests for Neglected Infectious Diseases: Case Study Highlights Need for Customer Awareness and Postmarket Surveillance
Source: PLoS Negl Trop Dis. 2016 Nov 3;10(11):e0004655. doi: 10.1371/journal.pntd.0004655 (PMC5094593; doi:10.1371/journal.pntd.0004655)
Supplement: S1 Table — (XLSX) [file pntd.0004655.s001.xlsx]

## Sheet: Sheet1
Checklist for rapid diagnostic tests used as index tests in NIDIAG persistent fever study
General Test information
1	Manufacturer
2	Product name
3	Catalogue number
4	Product name includes the targeted disease (malaria, typhoid fever, leptospirosis, Leishmania) (Y=yes, N=no)
5	Product name includes the targeted species (e.g. P. falciparum, L. donovani, S. typhi, L. interrogans) (Y=yes, N=no)
6	Product name includes: "Ag" (Antigen) "IgM" (IgM Antibody) "IgG" (IgG Antibody) (Y=yes, N=no)
7	Product name includes the targeted antigens or antibodies (e.g. HRP-2, anti-K28 antibody) (Y=yes, N=no)
8	Test format (cassette, dipstick, hybrid, auto-transfer cassette)
9	Number of bands: (2 = 2 bands, 3 = 3 bands, 4 = 4 bands)
10	Species targeted
11	Antigens/ Antibodies targeted
12	Number of tests per kit
13	Type of certification (I = ISO Certification (ISO13485:2003); F = certificate or FDA 21CRF 820; C = CE)
14	Expiration date (Fill in the date YYYY-MM-DD)
15	Manufacturing date (If yes, fill in the date YYYY-MM-DD. If not known, fill in NK)
16	Format of dates used on RDT box (expiration and/or manufacturing date)? D = day, M = month, Y = year
17	Lot number
18	Lot number includes information about manufacturing date (Y=yes, N=no)
19	Fill in the LOWER storage temperature limit (in Celcius)
20	Fill in the UPPER storage temperature limit (in Celcius)
21	Content Test Kit: C = device+ sampling system+buffer; P3 = device and sampling system; P2 = device and buffer; P1 = device
22	Lot number (S = same for kit box packaging, device, reagents and controls, D1 = different for one item, D2 = different for 2 items or more)
23	There is a discrepancy between the expiration dates: date on the device packaging (= D) and/or buffer (= B) is earlier (DE; BE) or later (DL; BL) than on the box N = No discrepancy NA = no date is written on device packaging and buffer
24	Comments on General information
Test kit box
25	Version number on kit box (If yes: give version number)
26	Type of packaging (C = cardboard water resistant; S = simple cardboard (not water resistant); P = plastic bag, A=aluminum packaging)
27	Sealing of RDT box (S = sealed with sealing tape/sticker, T= sealed with sealing tape/sticker but tampering still possible, N = no sealing tape/sticker used)
28	Label humidity proof
29	Label well fixed on the support
30	Text on box oriented in the same direction? (Y=YES, N=NO)
31	Number of tests mentioned on RDT box?
32	All essential storage information displayed on one side of the box? (name, ref number, lot number, expiry date, storage temperature, number of tests included, list of components included) (Y= YES; I= YES, but information incomplete; N=NO)
33	Missing information on the RDT box (one side)
34	All essential information displayed on 2 sides of the RDT box (for different storage orientation) (Y=YES, N=NO)
35	Essential information present on top side of the box (not useful for storage)? (Y=YES, P = partial, N=NO)
36	Language(s) used : E = English; F = French; S = Spanish; P = Portuguese; O = others; D = only symbols
37	Number of symbols used on the kit?
38	Symbol key included ? (Y=Yes, N=No, P=Partial)
39	Symbols used on kit internationally recognized (EN, FDA) or specific symbols from the manufacturer? (I = Internationally; S = Specific; NA = Not Applicable)
40	Full contents written on the box (Y=yes, N= no, P=partial)
41	Separate components of the kit identified (D = device; B = buffer; T = transfer device; A= Alcohol swabs; L = lancets; DI = diluent; CO=control; C=conjugate; N=No)?
42	Identical test name on each component of the kit (I=IFU; K = kit; D = device packaging; B = buffer; S = sampling; N = No)?
43	Comments on Test kit box
Device packaging
44	Version number on device packaging (If yes: give version number)
45	"Single use" mentioned on device packaging? (S=symbol, W=word, N= No)
46	List of components included in the device packaging displayed? (Y= YES, P = PARTIAL, N=NO)
47	Text on device packaging oriented in the same direction? (Y= YES, N=NO)
48	All relevant information printed on one side of the device packaging (product name, lot number, expiry date, storage temperature, list of components, name of manufacturer, symbols) (Y=YES, I=YES, but information incomplete, N=NO)
49	Missing information on device packaging (P=product name, LN= lot number, E= expiry date, T = storage temperature, L=list of components, M= manufacturer name, S = symbols)
50	Device packaging label humidity proof?
51	Device packaging label well fixed on the support?
52	Lot number written on the individual device packaging?
53	Expiration date written on the individual device packaging?
54	Test (kit) name displayed on the individual device packaging? (S = same as on box; D = different; N = No)
55	Manufacturer's name displayed on the individual device packaging?
56	Easy to open device packaging? (Y = Yes, easy to open; N = No, difficult to open, scissors needed)
57	Content device packaging: C = device+ sampling system+buffer; P3 = device and sampling system; P2 = device and buffer; P1 = device
58	Desiccant: N = No desiccant; Y = Yes, in device packaging
59	Type of desiccant: NA = No desiccant; D = desiccant without indicator, P = desiccant partially with indicator, I = desiccant fully with indicator
60	If desiccant with indicator, color of the humidity indicator used
61	Ease to check color change of desiccant: 0= no color change; 1 = not visible without opening desiccant package; 2 = visible against strong light; 3 = visible
62	Silicagel, color change displayed on the sachet (Y=yes, N=no)
63	Language(s) used on the desiccant (E = English; F = French; S = Spanish; P = Portugese; G = German; O = Others, N = no language)
64	Harmful warning on the desiccant pack? D = Do not eat, H = Harmful
65	CE label on device packaging? Y= yes, N=no
66	Comments on Device packaging
Device
67	Manufacturer's name written on the device?
68	Test (kit) name written on the device? (S = same as on box; D = different; N = No)
69	Major target of device written on the device? (eg. Malaria, Leishmania, Salmonella, Leptospira)
70	Sample and buffer well separated or common? (S = separate; C = Common)
71	Place for sample application marked? (if used: fill in symbol)
72	Shape of the sample well (C = circular, O = oval, R = rectangular, S = square, E= external)
73	Place for buffer application clearly indicated? (if used: fill in symbol)
74	Shape of the buffer well (C = circular, O = oval, R = rectangular, S = square)
75	Is the open space on top of the device resembling the sample or buffer well so that a mix-up is possible? (NA = no open space, Y = yes, N = no)
76	How many scales does the reading frame of the cassette contain ?
77	Scale for reading is clearly labeled and can be distinguished from the obsolete scale
78	Labeling reading scale: E=embossed, P=printed, B=both, NA=not applicable (dipstick)
79	Labeling wells: E=embossed, P=printed, NA=not applicable (dipstick), N=no label
80	Type of results: D = direct results (e.g. Pan, Pf); R = results test lines (eg.T1, 2); N = No markings
81	Marking of control line
82	Marking of the first test line (closest to control line)
83	Marking of the second test line
84	Marking of the third test line (furthest from control line)
85	Is the text on the device oriented in the same direction? (y = yes, n = no)
86	Is this orientation horizontal (H) or vertical (V)?
87	Control present? (y = yes, n = no)
88	Target of the first test line (closest to the control line)
89	Target of the second test line
90	Target of the third test line (furthest from the control line)
91	Color of the control line
92	Color of the test line
93	Place for writing sample ID on each test (largest side in mm)
94	Place for writing sample ID on each test (smallest side in mm)
95	Is it possible to use a standard pen for the sample identification (y=yes, n=no)
96	Comments on Device
Buffer
97	Buffer name
98	Buffer format (V= vial, A = ampulla, T = tube)
99	Symbol "irritant" present? (B= on RDT box, V= on buffer vial, N= not present, NA = no label present)
100	CE label on buffer label Y = yes, N = No, NA = no label
101	Label humidity proof?
102	Label well fixed on the buffer vial?
103	All text oriented in the same direction?
104	Manufacturer's name written on the buffer vial?
105	Test (kit) name written on the buffer vial? (S = same name as on the box; D = Different name; N = No name)
106	Lot number present on the buffer vial?
107	Expiration date present on the buffer vial?
108	Storage conditions present on the buffer vial?
109	Storage conditions indicated on the buffer vial in line with indication on device packaging?
110	Volume (ml) present on the buffer vial?
111	Vials required to turn the vial cap counter clockwise in order to open it?
112	Instructions in the insert on how to open the buffer vial?
113	Number of buffer vial(s) in the kit
114	Total volume (ml) of buffer provided in kit (NK= Not known, NA= Not applicable)
115	Comments on Buffer
Other material in test kit
116	Blood transfer system included (Y = yes, N = No, O = optional)
117	Number of blood transfer devices provided
118	If included, blood tranfer device type (C1 = glass capillary without indication line, C2 = glass capillary with indication, C3 = end-to-end capillary, P1 = plastic pipette without indication line, P2 = plastic pipette with indication, T1 = plastic tube without indication, T2 = plastic tube with indication, L = loop; I = Inverted cup; D = direct sampling on RDT; N = no)
119	If included lot number provided for the blood transfer device ?
120	If included expiry date provided for the blood transfer device ?
121	If included CE label displayed on the blood transfer device ?
122	Volume of blood transfer device mentioned on label? Y = yes N = no NA = not applicable (dipstick or auto-transfer cassette) NI = not included
123	Symbol for "single use" mentioned on the label of the blood transfer device(s)? L = on label of transfer systems N = no NI = not included
124	Lancet included (Y = yes, N = No, O = optional)
125	Number of lancets included
126	If included, lancet type (A = Autoretractable lancets; A1= Autoretractable lancets with adjustable depth; S = safety seal lancets; M= plain metal lancets)
127	If included lot number written on the lancets?
128	If included, expiration date written on the lancets?
129	What is the certification of the lancet?
130	If included, lancet has the same certification as the kit?
131	"Sterile" displayed on the lancet's pouch? S = symbol for "sterile" W = word "sterile" N = none NI = not included
132	If included, way of sterilisation of the lancets mentioned ?
133	Symbol for "single use" mentioned on the lancet's pouch? S = symbol for "single use" W = word "single use" N = no NI = not included
134	If included, lancets correctly packaged (tip towards the indicated side of the packaging)? (0 - 100%)
135	Alcohol swab included (Y = yes, N = no, O = optional)
136	Number of alcohol swabs included
137	If included, alchohol swab easy to open without scissors? (Y=YES, N=NO)
138	If included, lot number written on the alcohol swab?
139	If included, expiration date written on the alcohol swab?
140	What is the certification of the alcohol swab?
141	If included, alcohol swab has the same certification as the kit ?
142	If included, alcohol content concentration
143	If included, type of alcohol used
144	Size alcohol swab smallest mm
145	Size alcohol swab largest mm
146	SURFACE alcohol swab mm²
147	Comments on other materials provided and sampling system
Instructions for use: general information
148	Instructions for use included in the kit?
149	Number of languages used in the instructions for use
150	Language(s) used in the instructions for use (E = English; F = French; S = Spanish; P = Portugese; G = German; O = Others)
151	Letter size: O=Open; C=Closed
152	Font size (Cicero) (the smallest used, except the font used for reference)
153	Line spacing (Cicero) (the smallest used)
154	Flesch-Kincaid score (readability of the sampling/procedure/interpretation sections of the IFU for whole blood or serum if whole blood is not an accepted sample)
155	Full contents of RDT kit written in the IFU? Y=yes, N= no, P=partial
156	Items required but not provided written in the IFU (at least timer and gloves)? Y=yes, N= no, P=partial
157	Type of blood transfer device mentioned in the IFU (wording used in IFU)
158	If included, type of blood transfer device represented in the figures of the IFU (C1 = glass capillary without indication line, C2 = glass capillary with indication, C3 = end-to-end capillary, P1 = plastic pipette without indication line, P2 = plastic pipette with indication, T1 = plastic tube without indication, T2 = plastic tube with indication, L = loop; I = Inverted cup; D = direct sampling o…
159	Does the wording used for blood transfer device in the IFU correspond to the real system? Y = Yes N = no note: dropper is accepted as synonym for pipette
160	Do the figures of the blood transfer device in the IFU correspond to the real system? Y = Yes N = no NA=not applicable
161	Do the figures of the blood transfer device in the IFU correspond to the wording used in the IFU? Y = Yes N = no NA=not applicable note: dropper is accepted as synonym for pipette
162	Is there any contradiction between the real blood transfer device, the wording used in the IFU and the figures in the IFU? Y=Yes N=No NA=not applicable
163	Color used in illustrations in IFU (R= realistic colours used, B= black and white, O= other non realistic colours)?
164	Does the representation of the device in the IFU/job aid correspond to the real life device? Y= yes, N=no, major differences, I = incomplete with minor differences
165	Job aid included? S = separate job aid, D = on the device packaging, B = on the RDT box, I = in the IFU, N = no job aid included
166	Color used in illustrations in job aid (R= realistic colours used, B= black and white, O= other non realistic colours)?
167	Job aid version number
168	Job aid date of issue
169	Pictures/drawings displayed in the IFU P = pictures D = drawings
170	Pictures/drawings are displayed in the IFU S = sampling (blood sampling and/or blood transfer) P = procedure I = interpretation N = not pictures/drawings displayed
171	Interpretation of result: 1: positive/negative/invalid 2: positive/negative (not mentioning invalid)
172	Combination(s) for invalid tests is depicted Y=yes, N= no, P=partial
173	Explanation of invalid test are explained in text Y=yes, N= no, P=partial
174	IFU version number
175	IFU date of issue
176	Track changes/revision history present in IFU? (Y= yes, N=no)
177	Comments on Instructions for use
Procedure
178	Number of steps in the test procedure (number of actions to perform: + blood = 1, + blood and buffer = 2, ...)
179	Blood volume used (µl) for whole blood sample
180	Identical volume for different type of samples? (Y=yes, N=No, NA=no other samples)
181	Buffer drops used
182	Minimum time to read the results (minutes)
183	Maximum time to read the results (minutes)
184	Comments on Procedure
